# Supplementary material for: Pleural Mesothelioma Diagnosis for the Pulmonologist: Steps Along the Way
Source: Cancers (Basel). 2025 Dec 1;17(23):3866. doi: 10.3390/cancers17233866 (PMC12691341; doi:10.3390/cancers17233866)
Supplement: Supplementary file 1 [file cancers-17-03866-s001.zip]

Archive with 1 entries (1 files):
- cancers-3998018-supplementary.pdf
